# Supplementary material for: Pharmacological reversal of synaptic and network pathology in human MECP2‐KO neurons and cortical organoids
Source: EMBO Mol Med. 2020 Dec 8;13(1):e12523. doi: 10.15252/emmm.202012523 (PMC7799367; doi:10.15252/emmm.202012523)
Supplement: Supplementary file 2 — Dataset EV1 [file EMMM-13-e12523-s002.xlsx]

## Sheet: Dataset EV1 title
Dataset EV1. Table of the markers used for qPCR Array and single-cell qPCR.

## Sheet: Fluidigm Single-cell qPCR
Plate	Well	Target	Assay ID	Assay Name	FP	RP	Design RefSeq	Blast Hits	Gene Symbol	Gene Aliases	Gene Full Name	GO Function	GO Process	GO Component
2333FDGP13O1_P01	A1	ABAT	GEP00056673	ABAT_56673_i9	GACTACAGCATCCTCTCCTTCA	TTAGAGTGCGTGGTCGCTAA	NM_000663.4	NM_001127448|NM_020686|NM_000663	ABAT		4-aminobutyrate aminotransferase
2333FDGP13O1_P01	B1	ACHE	GEP00055499	ACHE_55499_i1	CCCAGAGGCCCTCATCAAC	ATACGAGCCCTCATCCTTCAC	NM_015831.2	NM_000665|NM_015831	ACHE		acetylcholinesterase
2333FDGP13O1_P01	C1	ADARB1	GEP00056680	ADARB1_56680_i8	CTCCAATGCGAGCATCCAAA	GATGCCCACCACGTTCC	NM_015833.3	NR_027672|NR_027674|NR_027673|NM_015833|NM_001112|NM_015834|NM_001160230	ADARB1		adenosine deaminase, RNA-specific, B1
2333FDGP13O1_P01	D1	ASCL1	GEA00015754	ASCL1_15754_i0	TGGTGCGAATGGACTTTGGAA	CTCCCAACGCCACTGACAA	NM_004316.3	NM_004316.3	ASCL1		achaete-scute complex homolog 1 (Drosophila)
2333FDGP13O1_P01	E1	B2M	GEP00055772	B2M_55772_i0	TTAGCTGTGCTCGCGCTAC	CTCTGCTGGATGACGTGAGTAA	NM_004048.2	NM_004048	B2M		beta-2-microglobulin
2333FDGP13O1_P01	F1	B3GAT1	GEA00023515	B3GAT1_23515_i4	TCGAGAACTTGTCACCCTCA	CCCTTCTTGCCCTCATTCAC	NM_018644.3	NM_054025.2|NM_018644.3	B3GAT1		beta-1,3-glucuronyltransferase 1 (glucuronosyltransferase P)
2333FDGP13O1_P01	G1	BCL11B	GEA00054010	BCL11B_54010_i0	CAACCCGCAGCACTTGTC	CCTCGTCTTCTTCGAGGATGG	NM_138576.2	NM_022898.1|NM_138576.2	BCL11B		B-cell CLL/lymphoma 11B (zinc finger protein)
2333FDGP13O1_P01	H1	CA2	GEA00023715	CA2_23715_i5	TGTGCTCAAGGAACCCATCA	TTCACCCTCCCCATTGAAGTTA	NM_000067.2	NM_000067.2	CA2		carbonic anhydrase II
2333FDGP13O1_P01	A2	CDH2	GEP00056054	CDH2_56054_i2	GCCAACCTTAACTGAGGAGTCA	TGGCCACTGTGCTTACTGAA	NM_001792.3	NM_001792	CDH2		cadherin 2, type 1, N-cadherin (neuronal)
2333FDGP13O1_P01	B2	CHAT	GEP00055437	CHAT_55437_i13	CCGGTTTGTCCTCTCCACTA	ATTTGGGACCACAGGACCATA	NM_001142929.1	NM_001142929|NM_020985|NM_001142934|NM_020984|NM_001142933|NM_020986|NM_020549	CHAT		choline O-acetyltransferase
2333FDGP13O1_P01	C2	CHRM1	GEA00015683	CHRM1_15683_i0	ACCCTACAGACCCCTCTTCA	TTCCTCCAGGCACGCTAC	NM_000738.2	NM_000738.2	CHRM1	M1|HM1|M1R	cholinergic receptor, muscarinic 1	G-protein coupled acetylcholine receptor activity|drug binding|phosphatidylinositol phospholipase C activity	G-protein coupled acetylcholine receptor signaling pathway|G-protein coupled receptor signaling pathway|cell proliferation|cellular protein modification process|cognition|nervous system development|neuromuscular synaptic transmission|phospholipase C-activating G-protein coupled acetylcholine receptor signaling pathway|positive regulation of cell proliferation|positive regulation of ion transport|…	asymmetric synapse|axon terminus|cell junction|dendrite|integral to plasma membrane|membrane|plasma membrane|postsynaptic density|postsynaptic membrane
2333FDGP13O1_P01	D2	COMT	GEA00022463	COMT_22463_i4	GTCTTCCTCGACCACTGGAA	AGTAGCACTGTCCCCTTCC	NM_000754.3	NM_007310.2|NM_001135162.1|NM_001135161.1|NM_000754.3	COMT		catechol-O-methyltransferase
2333FDGP13O1_P01	E2	CUX2	GEA00017436	CUX2_17436_i18	TCCATCACCAAGAGGGTGAA	CAGGATGCTTTCCCCAAACA	NM_015267.3	NM_015267.3	CUX2		cut-like homeobox 2
2333FDGP13O1_P01	F2	DBH	GEA00027795	DBH_27795_i6	GAGTGGGAGATCGTGAACCA	ACCGACACGACCTTCTTCAA	NM_000787.3	NM_000787.3	DBH	DBM	dopamine beta-hydroxylase (dopamine beta-monooxygenase)	L-ascorbic acid binding|catalytic activity|copper ion binding|dopamine beta-monooxygenase activity	behavioral response to ethanol|blood vessel remodeling|catecholamine biosynthetic process|cellular nitrogen compound metabolic process|cytokine production|dopamine catabolic process|fear response|glucose homeostasis|homoiothermy|leukocyte mediated immunity|leukocyte migration|locomotory behavior|maternal behavior|memory|norepinephrine biosynthetic process|positive regulation of vasoconstriction|r…	chromaffin granule|chromaffin granule lumen|chromaffin granule membrane|cytoplasm|extracellular region|integral to membrane|membrane|secretory granule lumen|transport vesicle membrane
2333FDGP13O1_P01	G2	DCX	GEP00055440	DCX_55440_i5	ATCTCTACGCCCACCAGTCC	AGCGAGTCCGAGTCATCCAA	NM_000555.3	NM_178152|NM_178151|NM_178153|NM_000555	DCX		doublecortin
2333FDGP13O1_P01	H2	DLG4	GEP00057297	DLG4_57297_i20	AGCTGGAGCAGGAGTTCAC	ACACGCTTCACCTTGTGGTA	NM_001365.3	NM_001128827|NM_001365	DLG4		discs, large homolog 4 (Drosophila)
2333FDGP13O1_P01	A3	DRD1	GEA00015424	DRD1_15424_i0	AGTCCACATTCCAAGCTCCA	CTCCTCAGCAGCTCTCCAA	NM_000794.3	NM_000794.3	DRD1		dopamine receptor D1
2333FDGP13O1_P01	B3	DRD2	GEP00055441	DRD2_55441_i2	CCTGAACTTGTGTGCCATCA	GAGCTGTAGCGCGTATTGTA	NM_000795.3	NM_016574|NM_000795	DRD2		dopamine receptor D2
2333FDGP13O1_P01	C3	DRD3	GEP00056681	DRD3_56681_i0	CCTCGGTCTCCAGAAATCAGAA	GCTGGCTCAGAGATGCCATA	NM_000796.3	NM_000796|NM_033663	DRD3		dopamine receptor D3
2333FDGP13O1_P01	D3	EFNB1	GEA00020543	EFNB1_20543_i1	ATGGGCCTGGAGTTCAAGAA	GGTTTTCCAGCCCCTCCA	NM_004429.4	NM_004429.4	EFNB1		ephrin-B1
2333FDGP13O1_P01	E3	EOMES	GEA00011952	EOMES_11952_i1	CTGTGGCAAAGCCGACAATA	CTCATCCAGTGGGAACCAGTA	NM_005442.2	NM_005442.2	EOMES		eomesodermin
2333FDGP13O1_P01	F3	ETV1	GEA00027742	ETV1_27742_i10	AGCCGTTCACTCCGCTATTA	AAGGGCTTCTGGATCACACA	NM_001163149.1	NM_001163152.1|NM_001163151.1|NM_001163150.1|NM_001163149.1|NM_001163148.1|NM_001163147.1|NM_004956.4	ETV1		ets variant 1
2333FDGP13O1_P01	G3	FABP7	GEA00018948	FABP7_18948_i0	GCTACCTGGAAGCTGACCAA	CCACCTGCCTAGTGGCAAA	NM_001446.3	NM_001446.3	FABP7		fatty acid binding protein 7, brain
2333FDGP13O1_P01	H3	FOXG1	GEA00014799	FOXG1_14799_e0	GCCAGCAGCACTTTGAGTTA	TGAGTCAACACGGAGCTGTA	NM_005249.3	NM_005249.3	FOXG1		forkhead box G1
2333FDGP13O1_P01	A4	FOXP1	GEP00060448	FOXP1_60448_i18	GCCTACTGCACACCTCTCA	CCCATGGAAGCGGTAGTGTATA	NM_032682.4	NM_001244808|NM_001244815|NM_001244816|NM_001244813|NM_001244812|NM_032682|NM_001244814|NM_001244810	FOXP1		forkhead box P1
2333FDGP13O1_P01	B4	FOXP2	GEA00013610	FOXP2_13610_i5	AGGGACTCATCTCCATTCCA	GCTGAATCTCAGCAGGACTTA	NM_014491.3	NR_033766.1|NR_033767.1|NM_001172767.2|NM_001172766.2|NM_148900.3|NM_148899.3|NM_148898.3|NM_014491.3	FOXP2		forkhead box P2
2333FDGP13O1_P01	C4	GABRR1	GEA00026292	GABRR1_26292_i4	GCCTGATGGGAAAGTGCTCTA	TCCAAGGGAAATCGGCTGAA	NM_002042.3	NM_002042.3	GABRR1		gamma-aminobutyric acid (GABA) A receptor, rho 1
2333FDGP13O1_P01	D4	GAD1	GEP00055636	GAD1_55636_i4	ATCCTGGTTGACTGCAGAGAC	CCAGTGGAGAGCTGGTTGAA	NM_000817.2	NM_013445|NM_000817	GAD1		glutamate decarboxylase 1 (brain, 67kDa)
2333FDGP13O1_P01	E4	GAD2	GEA00031524	GAD2_31524_i2	CTGCTCCAAAGTGGATGTCAAC	AAAGTGGGCCTTTCTCCATCA	NM_000818.2	NM_001134366.1|NM_000818.2	GAD2		glutamate decarboxylase 2 (pancreatic islets and brain, 65kDa)
2333FDGP13O1_P01	F4	GAPDH	GEP00055153	GAPDH_55153_i3	GAACGGGAAGCTTGTCATCAA	ATCGCCCCACTTGATTTTGG	NM_002046.4	NM_002046|NM_001256799	GAPDH		glyceraldehyde-3-phosphate dehydrogenase
2333FDGP13O1_P01	G4	GFAP	GEA00011930	GFAP_11930_i4	GCCAGTTGCAGTCCTTGAC	GCGCATCTGCCTCTCCA	NM_002055.3	NM_001131019.1|NM_002055.3	GFAP		glial fibrillary acidic protein
2333FDGP13O1_P01	H4	GRIA1	GEA00017474	GRIA1_17474_i7	CGCTCCACGTGATTGAAATGAA	TGGCTGCAGGGACAAACTTA	NM_000827.3	NM_001114183.1|NM_000827.3	GRIA1		glutamate receptor, ionotropic, AMPA 1
2333FDGP13O1_P01	A5	GRIA2	GEA00017501	GRIA2_17501_i9	TGGAATGGGATGGTTGGAGAA	CACCTCTTCTCTCACAAGGGTA	NM_001083619.1	NM_001083620.1|NM_000826.3|NM_001083619.1	GRIA2		glutamate receptor, ionotropic, AMPA 2
2333FDGP13O1_P01	B5	GRIK1	GEA00029943	GRIK1_29943_i12	GGGCGGTTAGAGATGGATCAA	TCATGAAAGCCCACATCTTCTCA	NM_175611.2	NM_000830.3|NM_175611.2	GRIK1	EAA3|EEA3|GLR5|GLUR5|GluK1	glutamate receptor, ionotropic, kainate 1	extracellular-glutamate-gated ion channel activity|kainate selective glutamate receptor activity	adult behavior|behavioral response to pain|central nervous system development|glutamate receptor signaling pathway|negative regulation of synaptic transmission, glutamatergic|nervous system development|positive regulation of gamma-aminobutyric acid secretion|positive regulation of synaptic transmission, GABAergic|regulation of excitatory postsynaptic membrane potential|regulation of inhibitory po…	cell junction|dendrite|integral to plasma membrane|kainate selective glutamate receptor complex|plasma membrane|postsynaptic membrane|presynaptic membrane
2333FDGP13O1_P01	C5	GRIK2	GEP00060451	GRIK2_60451_i9	AGGATGATGCCAATGGACAA	GGTAATAGCCAGTGGAGCAA	NM_001166247.1	NM_001166247|NM_021956|NM_175768	GRIK2	EAA4|GLR6|MRT6|GLUK6|GLUR6|GluK2	glutamate receptor, ionotropic, kainate 2	extracellular-glutamate-gated ion channel activity|kainate selective glutamate receptor activity	behavioral fear response|cellular calcium ion homeostasis|glutamate receptor signaling pathway|intracellular protein transport|negative regulation of neuron apoptotic process|negative regulation of synaptic transmission, glutamatergic|positive regulation of synaptic transmission|regulation of action potential in neuron|regulation of excitatory postsynaptic membrane potential|regulation of inhibit…	cell junction|integral to plasma membrane|kainate selective glutamate receptor complex|neuronal cell body|plasma membrane|postsynaptic membrane|presynaptic membrane
2333FDGP13O1_P01	D5	GRIN1	GEA00031401	GRIN1_31401_i5	GGCAACACCAACATCTGGAA	CCATCCGCATACTTGGAAGAC	NM_021569.3	NM_001185091.1|NM_001185090.1|NM_021569.3|NM_007327.3|NM_000832.6	GRIN1		glutamate receptor, ionotropic, N-methyl D-aspartate 1
2333FDGP13O1_P01	E5	GRIN2A	GEP00055637	GRIN2A_55637_i9	GACCGGCCTCAGTGACAA	AGGCACTGTCCCAAATCGAA	NM_000833.3	NM_001134408|NM_000833|NM_001134407	GRIN2A		glutamate receptor, ionotropic, N-methyl D-aspartate 2A
2333FDGP13O1_P01	F5	HIST1H1A	GEP00060452	HIST1H1A_60452_e0	GAGCCTGGTAAGCAAGGGAA	CGCCTTCTTGTTGAGCTTGAA	NM_005325.3	NM_005325	HIST1H1A	H1A|H1.1|H1F1|HIST1	histone cluster 1, H1a	DNA binding|protein binding	nucleosome assembly|spermatogenesis	nuclear chromatin|nucleosome
2333FDGP13O1_P01	G5	HOMER1	GEP00060449	HOMER1_60449_i1	CCAGCAAGCATGCAGTTAC	TGTTTGGGGTGATGGTACTATTTA	NM_004272.4	NM_001277077|NM_001277078|NM_004272	HOMER1	HOMER|SYN47|Ves-1|HOMER1A|HOMER1B|HOMER1C	homer homolog 1 (Drosophila)	identical protein binding|ion channel binding|protein complex scaffold|protein heterodimerization activity|scaffold protein binding|signaling adaptor activity|type 5 metabotropic glutamate receptor binding	behavioral response to cocaine|chemical homeostasis within a tissue|circadian rhythm|phospholipase C-activating G-protein coupled glutamate receptor signaling pathway|positive regulation of calcium ion transport|positive regulation of signal transduction|protein localization to synapse|regulation of calcium ion import|regulation of cation channel activity|regulation of store-operated calcium entr…	Z disc|apical part of cell|cell junction|costamere|dendritic shaft|integral to plasma membrane|neuronal cell body|postsynaptic density|postsynaptic membrane
2333FDGP13O1_P01	H5	HTR1A	GEP00060450	HTR1A_60450_e0	AAGACGCTGGGCATCATCA	TCGCAGAAGGGCAGAACAA	NM_000524.3	NM_000524	HTR1A	G-21|5HT1a|PFMCD|5-HT1A|5-HT-1A|ADRBRL1|ADRB2RL1	5-hydroxytryptamine (serotonin) receptor 1A, G protein-coupled	protein binding|serotonin receptor activity|serotonin receptor activity	G-protein coupled receptor signaling pathway|adenylate cyclase-inhibiting serotonin receptor signaling pathway|behavioral fear response|cell proliferation|exploration behavior|positive regulation of cell proliferation|regulation of behavior|regulation of dopamine metabolic process|regulation of hormone secretion|regulation of serotonin secretion|serotonin metabolic process|serotonin receptor sign…	integral to plasma membrane|plasma membrane
2333FDGP13O1_P01	A6	HTR2A	GEA00019396	HTR2A_19396_i2	AGCCGCTTCAACTCCAGAA	CCTGTAGCCCAAAGACTGGTA	NM_000621.3	NM_001165947.1|NM_000621.3	HTR2A	HTR2|5-HT2A	5-hydroxytryptamine (serotonin) receptor 2A, G protein-coupled	1-(4-iodo-2,5-dimethoxyphenyl)propan-2-amine binding|G-protein alpha-subunit binding|drug binding|protein complex binding|serotonin binding|serotonin receptor activity	activation of phospholipase C activity|aging|cell death|cellular calcium ion homeostasis|memory|negative regulation of potassium ion transport|negative regulation of synaptic transmission, glutamatergic|phosphatidylinositol 3-kinase cascade|phospholipase C-activating serotonin receptor signaling pathway|positive regulation of ERK1 and ERK2 cascade|positive regulation of MAP kinase activity|positi…	axon|caveola|cytoplasmic membrane-bounded vesicle|cytosol|dendritic shaft|integral to plasma membrane|plasma membrane|plasma membrane
2333FDGP13O1_P01	B6	HTR3A	GEA00024740	HTR3A_24740_i2	ATGAGAAGAATCAGGTGCTGAC	TCAGGGTTCCACTGGAGAAA	NM_213621.3	NM_001161772.2|NM_213621.3|NM_000869.5	HTR3A	HTR3|5HT3R|5-HT-3|5-HT3A|5-HT3R	5-hydroxytryptamine (serotonin) receptor 3A, ionotropic	extracellular ligand-gated ion channel activity|receptor activity|serotonin binding|serotonin receptor activity|serotonin receptor activity|serotonin-activated cation-selective channel activity|voltage-gated potassium channel activity	cellular response to growth factor stimulus|digestion|ion transmembrane transport|response to cocaine|serotonin receptor signaling pathway|serotonin receptor signaling pathway|synaptic transmission|transmembrane transport|transport	axon|cell junction|cytoplasm|integral to membrane|integral to plasma membrane|neuronal cell body|plasma membrane|postsynaptic membrane
2333FDGP13O1_P01	C6	KCNA1	GEP00055615	KCNA1_55615_i0	GCCAGGGCACTGCAAAGAC	ACCAGGGCGATCGATGCA	NM_000217.2	NM_000217	KCNA1		potassium voltage-gated channel, shaker-related subfamily, member 1 (episodic ataxia with myokymia)
2333FDGP13O1_P01	D6	MAOA	GEP00056373	MAOA_56373_i14	ATGGTCTCGGGAAGGTGAC	GGTGATTTCTACCGCTGGAAC	NM_001270458.1	NM_001270458|NM_000240	MAOA		monoamine oxidase A
2333FDGP13O1_P01	E6	MAP2	GEA00029288	MAP2_29288_i4	CAACGGAGAGCTGACCTCA	CTACAGCCTCAGCAGTGACTA	NM_001039538.1	NM_002374.3|NM_031845.2|NM_031847.2|NM_001039538.1	MAP2		microtubule-associated protein 2
2333FDGP13O1_P01	F6	MAPT	GEP00059702	MAPT_59702_i13	AGATTGGGTCCCTGGACAAT	GAAGGTCAGCTTGTGGGTTT	NM_001123066.3	NM_005910|NM_016835|NM_001203251|NM_001123066|NM_016841|NM_016834|NM_001123067|NM_001203252	MAPT		microtubule-associated protein tau
2333FDGP13O1_P01	G6	MBP	GEA00022297	MBP_22297_e0	GAGCTCCAGACCATCCAAGAA	GGGAGGGTCTCTTCTGTGAC	NM_001025090.1	NM_002385.2|NM_001025101.1|NM_001025100.1|NM_001025092.1|NM_001025081.1|NM_001025090.1	MBP		myelin basic protein
2333FDGP13O1_P01	H6	MECP2	GEP00058898	MECP2_58898_i1	GGACACGGAAGCTTAAGCAA	AGGGATGTGTCGCCTACC	NM_001110792.1	NM_001110792|NM_004992	MECP2	RS|RTS|RTT|PPMX|MRX16|MRX79|MRXSL|AUTSX3|MRXS13	methyl CpG binding protein 2 (Rett syndrome)	DNA binding|chromatin binding|double-stranded methylated DNA binding|mRNA binding|methyl-CpG binding|protein N-terminus binding|protein binding|protein domain specific binding|sequence-specific DNA binding transcription factor activity|siRNA binding|transcription corepressor activity|transcription factor binding	adult locomotory behavior|behavioral fear response|cardiolipin metabolic process|catecholamine secretion|cerebellum development|chromatin silencing|dendrite development|embryo development|glucocorticoid metabolic process|glutamine metabolic process|histone acetylation|histone methylation|inositol metabolic process|long-term memory|long-term synaptic potentiation|mitochondrial electron transport, …	cytosol|heterochromatin|nucleus
2333FDGP13O1_P01	A7	NEFL	GEA00019041	NEFL_19041_i1	ACGTGAAGATGGCTTTGGATA	TAGGCAGATCGGCCAAAGAC	NM_006158.3	NM_006158.3	NEFL		neurofilament, light polypeptide
2333FDGP13O1_P01	B7	NES	GEA00011931	NES_11931_i0	GCTGCGGGCTACTGAAAA	CTGAGCGATCTGGCTCTGTA	NM_006617.1	NM_006617.1	NES		nestin
2333FDGP13O1_P01	C7	NEUROG1	GEP00055453	NEUROG1_55453_e0	CGACACCAAGCTCACCAAAA	CCAGAGCCCAGATGTAGTTGTA	NM_006161.2	NM_006161	NEUROG1		neurogenin 1
2333FDGP13O1_P01	D7	NEUROG2	GEA00005336	NEUROG2_5336_i0	ACAGGCCAAAGTCACAGCAA	CCAAGGTCTCGGATTTGACGAA	NM_024019.2	NM_024019.2	NEUROG2		neurogenin 2
2333FDGP13O1_P01	E7	NEUROG3	GEA00015629	NEUROG3_15629_i0	CGCTGCTCATCGCTCTCTA	CTCCGTCTCACGGGTCAC	NM_020999.3	NM_020999.3	NEUROG3		neurogenin 3
2333FDGP13O1_P01	F7	OLIG2	GEA00011949	OLIG2_11949_i0	CGGAGCGAGCTCCTCAAA	ATGGCCCCAGGGGAAGATA	NM_005806.2	NM_005806.2	OLIG2		oligodendrocyte lineage transcription factor 2
2333FDGP13O1_P01	G7	OTX1	GEA00013738	OTX1_13738_i2	GACCTCCTGCACCCATCC	CAGCTGTGAACGCGTGAA	NM_014562.2	NM_014562.2	OTX1		orthodenticle homeobox 1
2333FDGP13O1_P01	H7	OTX2	GEA00013739	OTX2_13739_i3	AGGAGGTGGCACTGAAAATCA	CTGTTGTTGGCGGCACTTA	NM_021728.2	NM_172337.1|NM_021728.2	OTX2		orthodenticle homeobox 2
2333FDGP13O1_P01	A8	p2rx2	GEA00026549	p2rx2_26549_i3	TATTACCAGGGGCCCTCCAA	GTGAAATTTGGGGCCATCGTAC	NM_016318.2	NM_170683.2|NM_170682.2|NM_016318.2|NM_174873.1|NM_012226.3|NM_174872.1	P2RX2		purinergic receptor P2X, ligand-gated ion channel, 2
2333FDGP13O1_P01	B8	P2RX4	GEP00060453	P2RX4_60453_i8	CACAACGTATCTCCTGGCTACA	ATGTCGAAGCGGATGCCATA	NM_001256796.1	NM_001261398|NM_001261397|NM_001256796|NM_002560|NR_046373|NR_046372	P2RX4	P2X4|P2X4R	purinergic receptor P2X, ligand-gated ion channel, 4	ATP binding|cadherin binding|copper ion binding|extracellular ATP-gated cation channel activity|protein homodimerization activity|purinergic nucleotide receptor activity|purinergic nucleotide receptor activity|receptor binding|zinc ion binding	apoptotic signaling pathway|endothelial cell activation|membrane depolarization|negative regulation of cardiac muscle hypertrophy|positive regulation of calcium ion transport|positive regulation of calcium ion transport into cytosol|positive regulation of calcium ion transport into cytosol|positive regulation of calcium-mediated signaling|positive regulation of calcium-mediated signaling|positive…	cell junction|integral to plasma membrane|lysosomal membrane|membrane|perinuclear region of cytoplasm|plasma membrane
2333FDGP13O1_P01	C8	P2RX6	GEA00028111	P2RX6_28111_i2	GGTGACCAACTTCCTTGTGAC	CTCGTCGACCCAGCAGTTA	NM_001159554.1	NM_001159554.1|NM_005446.3	P2RX6	P2X6|P2XM|P2RXL1	purinergic receptor P2X, ligand-gated ion channel, 6	ATP binding|channel activity|extracellular ATP-gated cation channel activity|extracellular ATP-gated cation channel activity|identical protein binding|purinergic nucleotide receptor activity|purinergic nucleotide receptor activity|transmembrane signaling receptor activity	cation transport|muscle contraction|protein heterooligomerization|protein homooligomerization|purinergic nucleotide receptor signaling pathway|purinergic nucleotide receptor signaling pathway|signal transduction|transport	cell junction|cytoplasm|dendritic spine|integral to plasma membrane|neuronal cell body|postsynaptic density
2333FDGP13O1_P01	D8	p2rx7	GEA00028985	p2rx7_28985_i8	CTTCGGGATCCGTTTTGACA	TTGAGCCGATGTACACAACC	NM_002562.5	NR_033955.1|NR_033956.1|NR_033953.1|NR_033954.1|NR_033951.1|NR_033952.1|NR_033950.1|NR_033949.1|NR_033948.1|NM_002562.5	P2RX7		purinergic receptor P2X, ligand-gated ion channel, 7
2333FDGP13O1_P01	E8	P2RY2	GEA00016948	P2RY2_16948_e2	ATCTTCTTGTGCCGCCTCA	CGCATACAGTGCATCAGACAC	NM_002564.2	NM_176072.1|NM_176071.1|NM_002564.2	P2RY2	P2U|HP2U|P2U1|P2UR|P2Y2|P2RU1|P2Y2R	purinergic receptor P2Y, G-protein coupled, 2	G-protein coupled purinergic nucleotide receptor activity|receptor activity	cellular ion homeostasis|phospholipase C-activating G-protein coupled receptor signaling pathway|positive regulation of mucus secretion|regulation of vasodilation	integral to plasma membrane|plasma membrane
2333FDGP13O1_P01	F8	PAX6	GEP00055471	PAX6_55471_i12	CCCCACATATGCAGACACACA	GAACTGACACACCAGGGGAAA	NM_001604.5	NM_001258465|NM_001258464|NM_001258463|NM_000280|NM_001604|NM_001127612|NM_001258462	PAX6		paired box 6
2333FDGP13O1_P01	G8	PAX7	GEP00056752	PAX7_56752_i3	ACAGCATCGACGGCATCC	CAGGTTCCGACTCCACATCC	NM_013945.2	NM_001135254|NM_013945|NM_002584	PAX7		paired box 7
2333FDGP13O1_P01	H8	PGK1	GEA00005544	PGK1_5544_i6	GTGGAATGGCTTTTACCTTCC	CTTGGCTCCCTCTTCATCAA	NM_000291.3	NM_000291.3	PGK1		phosphoglycerate kinase 1
2333FDGP13O1_P01	A9	PHOX2A	GEP00056677	PHOX2A_56677_i0	GCACTTGGCGCCCTAC	TGGCTCTGGGAAGAACTTGTA	NM_005169.3	NM_005169	PHOX2A		paired-like homeobox 2a
2333FDGP13O1_P01	B9	POU5F1	GEP00056052	POU5F1_56052_e2	GGTATTCAGCCAAACGACCAT	CCGCAGCTTACACATGTTCT	NM_002701.4	NM_001173531|NM_203289|NM_002701	POU5F1		POU class 5 homeobox 1
2333FDGP13O1_P01	C9	RBFOX3	GEA00028571	RBFOX3_28571_i7	GAAGACGGGGAACCCCTACA	GCATAGAATTCAGGCCCGTAGAC	NM_001082575.1	NM_001082575.1	RBFOX3		RNA binding protein, fox-1 homolog (C. elegans) 3
2333FDGP13O1_P01	D9	RELN	GEA00031161	RELN_31161_i33	TCCAGAATTGGAAGCGGATCA	GTTGGCCTGAATCCATCTGAAC	NM_173054.2	NM_173054.2|NM_005045.3	RELN		reelin
2333FDGP13O1_P01	E9	RPL13A	GEP00056192	RPL13A_56192_i3	GAGGCCCCTACCACTTCC	GCCGTCAAACACCTTGAGAC	NM_012423.3	NR_073024|NM_012423|NM_001270491	RPL13A		ribosomal protein L13a
2333FDGP13O1_P01	F9	RPL22	GEP00056672	RPL22_56672_i0	TTCGCTCACCTCCCTTTCTA	CCCCTTCACCACAAGCTTT	NM_000983.3	NM_000983	RPL22		ribosomal protein L22
2333FDGP13O1_P01	G9	RPL27	GEP00057167	RPL27_57167_i1	GCAAGTTCATGAAACCTGGGAA	CCACCAGAGCATGGCTGTA	NM_000988.3	NM_000988	RPL27		ribosomal protein L27
2333FDGP13O1_P01	H9	S100B	GEP00056445	S100B_56445_i1	GGAGACAAGCACAAGCTGAA	CCATGACTTTGTCCACAACC	NM_006272.2	NM_006272	S100B		S100 calcium binding protein B
2333FDGP13O1_P01	A10	SATB2	GEA00027619	SATB2_27619_i9	TTTGCCAAAGTGGCTGCAAA	TTTCTGGGCTTGGGTTCTCC	NM_001172517.1	NM_001172517.1|NM_001172509.1|NM_015265.3	SATB2		SATB homeobox 2
2333FDGP13O1_P01	B10	SCN1A	GEA00030399	SCN1A_30399_i9	TCGCTTCTCCATTGAAGGGAAC	AGCCACGGATGCTCAACAAA	NM_006920.4	NM_001165964.1|NM_001165963.1|NM_006920.4	SCN1A		sodium channel, voltage-gated, type I, alpha subunit
2333FDGP13O1_P01	C10	SCN2A	GEA00030395	SCN2A_30395_i25	TGTGGTGGTCATTCTCTCCA	AACAGGGTAGGGGACACAAA	NM_001040142.1	NM_001040143.1|NM_001040142.1|NM_021007.2	SCN2A		sodium channel, voltage-gated, type II, alpha subunit
2333FDGP13O1_P01	D10	SCN3A	GEP00055493	SCN3A_55493_i26	CTTTGTGGTGGTGATTCTCTCC	GGAACAAGGTAGGGGACACA	NM_006922.3	NM_001081676|NM_006922|NM_001081677	SCN3A		sodium channel, voltage-gated, type III, alpha subunit
2333FDGP13O1_P01	E10	SLC17A6	GEA00027857	SLC17A6_27857_i2	TGGGGCTACATCATCACTCA	GAAGTATGGCAGCTCCGAAA	NM_020346.2	NM_020346.2	SLC17A6		solute carrier family 17 (vesicular glutamate transporter), member 6
2333FDGP13O1_P01	F10	SLC17A7	GEA00028087	SLC17A7_28087_i9	GCCATCTCCTTCCTGGTCCTA	GGCTATGTCCAGGTGGTTCAC	NM_020309.3	NM_020309.3	SLC17A7		solute carrier family 17 (vesicular glutamate transporter), member 7
2333FDGP13O1_P01	G10	SLC18A3	GEA00014493	SLC18A3_14493_e0	GGGTGCTGTTTGCTTCCAA	TAGCTCATGCGGTCGATGAA	NM_003055.2	NM_003055.2	SLC18A3		solute carrier family 18 (vesicular acetylcholine transporter), member 3
2333FDGP13O1_P01	H10	SLC1A1	GEP00056679	SLC1A1_56679_i1	TGCGGATGCTGAAACTCA	TGGAATCCAGTGCAGCAA	NM_004170.5	NM_004170	SLC1A1		solute carrier family 1 (neuronal/epithelial high affinity glutamate transporter, system Xag), member 1
2333FDGP13O1_P01	A11	SLC1A3	GEP00056676	SLC1A3_56676_e1	GGCCAAGAAGAAAGTGCAGAA	CTGTGAGCAGCACAAAAGCA	NM_004172.4	NM_004172|NM_001166695|NM_001166696	SLC1A3		solute carrier family 1 (glial high affinity glutamate transporter), member 3
2333FDGP13O1_P01	B11	SLC32A1	GEA00016093	SLC32A1_16093_i0	AGGCTGGAACGTGACCAAC	GAGAAACAACCCCAGGTAGCC	NM_080552.2	NM_080552.2	SLC32A1		solute carrier family 32 (GABA vesicular transporter), member 1
2333FDGP13O1_P01	C11	SLC5A7	GEA00025210	SLC5A7_25210_i6	GCCATCCCAGCCATACTCA	CTTGGGATCTGGAAGCCCATA	NM_021815.2	NM_021815.2	SLC5A7		solute carrier family 5 (sodium/choline cotransporter), member 7
2333FDGP13O1_P01	D11	SLC6A1	GEP00056675	SLC6A1_56675_i8	TCGGGAGCTACAACTCTTTCC	GAACATGCTGGTGCACGAA	NM_003042.3	NM_003042	SLC6A1		solute carrier family 6 (neurotransmitter transporter), member 1
2333FDGP13O1_P01	E11	SLC6A3	GEP00055456	SLC6A3_55456_i1	TTCCCCTACCTGTGCTACAAAA	GAAAAGTGGCATCCCAGCAA	NM_001044.4	NM_001044	SLC6A3		solute carrier family 6 (neurotransmitter transporter), member 3
2333FDGP13O1_P01	F11	SLC6A4	GEP00055457	SLC6A4_55457_i7	TGCTGGCTTTTGCTAGCTAC	GAAGCTCGTCATGCAGTTCA	NM_001045.4	NM_001045	SLC6A4		solute carrier family 6 (neurotransmitter transporter), member 4
2333FDGP13O1_P01	G11	SNAP25	GEA00025035	SNAP25_25035_i5	ATCAGTGGCGGCTTCATCC	CACCTGCTCTAGGTTTTCATCCA	NM_003081.2	NM_003081.2|NM_130811.1	SNAP25		synaptosomal-associated protein, 25kDa
2333FDGP13O1_P01	H11	SNAPIN	GEP00056678	SNAPIN_56678_i2	CGACGCGTTGTCTTGGTTAA	CCTTGGCAACACTGTGGTTTA	NM_012437.5	NM_012437|NR_052020|NR_052019	SNAPIN		SNAP-associated protein
2333FDGP13O1_P01	A12	SOX1	GEP00056994	SOX1_56994_e0	GGGTCAAACGGCCCATGAA	TTGTGCATCTTGGGGTTCTCC	NM_005986.2	NM_005986	SOX1		SRY (sex determining region Y)-box 1
2333FDGP13O1_P01	B12	SOX10	GEA00019875	SOX10_19875_i1	TCGCGGACCAGTACCC	GCGCTTGTCACTTTCGTTCA	NM_006941.3	NM_006941.3	SOX10		SRY (sex determining region Y)-box 10
2333FDGP13O1_P01	C12	SOX2	GEA00013148	SOX2_13148_e0	CATGAAGGAGCACCCGGATTA	CGGGCAGCGTGTACTTATCC	NM_003106.2	NM_003106.2	SOX2		SRY (sex determining region Y)-box 2
2333FDGP13O1_P01	D12	SYN1	GEA00028893	SYN1_28893_i8	GCAAGGACGGAAGGGATCA	TGTCTTCATCCTGGTGGTCAC	NM_133499.2	NM_006950.3|NM_133499.2	SYN1	SYNI|SYN1a|SYN1b	synapsin I	ATP binding|actin binding|catalytic activity|protein binding|transporter activity	neurotransmitter secretion|synaptic transmission	Golgi apparatus|cell junction|cytosol|dendrite|synaptic vesicle
2333FDGP13O1_P01	E12	SYP	GEA00011935	SYP_11935_i4	ACATGCAAGGAGCTGAGAGAC	CAGAGCACCAGGTTCAGGAA	NM_003179.2	NM_003179.2	SYP		synaptophysin
2333FDGP13O1_P01	F12	TBR1	GEP00055460	TBR1_55460_i2	ACGAACAACAAAGGAGCTTCA	TGGTACTTGTGCAAGGACTGTA	NM_006593.2	NM_006593	TBR1		T-box, brain, 1
2333FDGP13O1_P01	G12	TH	GEP00055467	TH_55467_i4	GATTGCTGAGATCGCCTTCC	ATCTCCTCGGCGGTGTAC	NM_000360.3	NM_199292|NM_199293|NM_000360	TH		tyrosine hydroxylase
2333FDGP13O1_P01	H12	TUBB3	GEA00005739	TUBB3_5739_i1	GAGCGGATCAGCGTCTACTA	GGTTCCAGGTCCACCAGAA	NM_006086.2	NM_001197181.1|NM_006086.3	TUBB3		tubulin, beta 3 class III

## Sheet: Qiagen qPCR Array
Unigene	GeneBank	Symbol	Description	Gene Name
Hs.336768	NM_000663	ABAT	4-aminobutyrate aminotransferase	FLJ17813, FLJ30272, GABA-AT, GABAT, NPD009
Hs.154495	NM_000665	ACHE	Acetylcholinesterase	ARACHE, N-ACHE, YT
Hs.728894	NM_003568	ANXA9	Annexin A9	ANX31
Hs.121484	NM_001727	BRS3	Bombesin-like receptor 3	-
Hs.202	NM_000714	TSPO	Translocator protein (18kDa)	BPBS, BZRP, DBI, IBP, MBR, PBR, PBS, PKBS, PTBR, mDRC, pk18
Hs.129	NM_000730	CCKAR	Cholecystokinin A receptor	CCK-A, CCK1-R, CCKRA
Hs.203	NM_176875	CCKBR	Cholecystokinin B receptor	CCK-B, CCK2R, GASR
Hs.302002	NM_020985	CHAT	Choline O-acetyltransferase	CHOACTASE, CMS1A, CMS1A2
Hs.632119	NM_000738	CHRM1	Cholinergic receptor, muscarinic 1	HM1, M1, M1R, MGC30125
Hs.535891	NM_000739	CHRM2	Cholinergic receptor, muscarinic 2	FLJ43243, HM2, MGC120006, MGC120007
Hs.7138	NM_000740	CHRM3	Cholinergic receptor, muscarinic 3	HM3
Hs.434479	NM_000079	CHRNA1	Cholinergic receptor, nicotinic, alpha 1 (muscle)	ACHRA, ACHRD, CHRNA, CMS2A, FCCMS, SCCMS
Hs.57718	NM_000742	CHRNA2	Cholinergic receptor, nicotinic, alpha 2 (neuronal)	-
Hs.89605	NM_000743	CHRNA3	Cholinergic receptor, nicotinic, alpha 3	LNCR2, MGC104879, NACHRA3, PAOD2
Hs.10734	NM_000744	CHRNA4	Cholinergic receptor, nicotinic, alpha 4	BFNC, EBN, EBN1, FLJ95812, NACHR, NACHRA4, NACRA4
Hs.1614	NM_000745	CHRNA5	Cholinergic receptor, nicotinic, alpha 5	LNCR2
Hs.103128	NM_004198	CHRNA6	Cholinergic receptor, nicotinic, alpha 6	CHNRA6
Hs.511772	NM_000746	CHRNA7	Cholinergic receptor, nicotinic, alpha 7	CHRNA7-2, NACHRA7
Hs.330386	NM_000747	CHRNB1	Cholinergic receptor, nicotinic, beta 1 (muscle)	ACHRB, CHRNB, CMS1D, CMS2A, FLJ57107, SCCMS
Hs.2306	NM_000748	CHRNB2	Cholinergic receptor, nicotinic, beta 2 (neuronal)	EFNL3, nAChRB2
Hs.624178	NM_000750	CHRNB4	Cholinergic receptor, nicotinic, beta 4	-
Hs.156289	NM_000751	CHRND	Cholinergic receptor, nicotinic, delta	ACHRD, CMS2A, FCCMS, SCCMS
Hs.654535	NM_000080	CHRNE	Cholinergic receptor, nicotinic, epsilon	ACHRE, CMS1D, CMS1E, CMS2A, FCCMS, SCCMS
Hs.248101	NM_005199	CHRNG	Cholinergic receptor, nicotinic, gamma	ACHRG, MGC133376
Hs.370408	NM_000754	COMT	Catechol-O-methyltransferase	-
Hs.2624	NM_000794	DRD1	Dopamine receptor D1	DADR, DRD1A
Hs.73893	NM_000795	DRD2	Dopamine receptor D2	D2DR, D2R
Hs.121478	NM_000796	DRD3	Dopamine receptor D3	D3DR, ETM1, FET1, MGC149204, MGC149205
Hs.175934	NM_000806	GABRA1	Gamma-aminobutyric acid (GABA) A receptor, alpha 1	ECA4, EJM, EJM5
Hs.116250	NM_000807	GABRA2	Gamma-aminobutyric acid (GABA) A receptor, alpha 2	FLJ97076
Hs.123024	NM_000808	GABRA3	Gamma-aminobutyric acid (GABA) A receptor, alpha 3	MGC33793
Hs.27283	NM_000812	GABRB1	Gamma-aminobutyric acid (GABA) A receptor, beta 1	-
Hs.303527	NM_000813	GABRB2	Gamma-aminobutyric acid (GABA) A receptor, beta 2	MGC119386, MGC119388, MGC119389
Hs.113882	NM_000815	GABRD	Gamma-aminobutyric acid (GABA) A receptor, delta	EIG10, EJM7, GEFSP5, MGC45284
Hs.22785	NM_004961	GABRE	Gamma-aminobutyric acid (GABA) A receptor, epsilon	-
Hs.375051	NM_173536	GABRG1	Gamma-aminobutyric acid (GABA) A receptor, gamma 1	DKFZp686H2042, MGC33838
Hs.7195	NM_000816	GABRG2	Gamma-aminobutyric acid (GABA) A receptor, gamma 2	CAE2, ECA2, GEFSP3
Hs.26225	NM_014211	GABRP	Gamma-aminobutyric acid (GABA) A receptor, pi	MGC126386, MGC126387
Hs.283081	NM_018558	GABRQ	Gamma-aminobutyric acid (GABA) receptor, theta	MGC129629, MGC129630, THETA
Hs.437745	NM_002042	GABRR1	Gamma-aminobutyric acid (GABA) receptor, rho 1	MGC163216
Hs.99927	NM_002043	GABRR2	Gamma-aminobutyric acid (GABA) receptor, rho 2	-
Hs.420036	NM_000817	GAD1	Glutamate decarboxylase 1 (brain, 67kDa)	FLJ45882, GAD, SCP
Hs.272191	NM_001480	GALR1	Galanin receptor 1	GALNR, GALNR1
Hs.666366	NM_003857	GALR2	GALANIN RECEPTOR 2	GALNR2, MGC125983, MGC125984
Hs.158353	NM_003614	GALR3	Galanin receptor 3	-
Hs.86724	NM_000161	GCH1	GTP cyclohydrolase 1	DYT14, DYT5, DYT5a, GCH, GTP-CH-1, GTPCH1, HPABH4B
Hs.631717	NM_005258	GCHFR	GTP cyclohydrolase I feedback regulator	GFRP, HsT16933, MGC138467, MGC138469, P35
Hs.121490	NM_000171	GLRA1	Glycine receptor, alpha 1	MGC138878, MGC138879, STHE
Hs.2700	NM_002063	GLRA2	Glycine receptor, alpha 2	GLR
Hs.413099	NM_006529	GLRA3	Glycine receptor, alpha 3	-
Hs.368977	NM_198179	QRFPR	Pyroglutamylated RFamide peptide receptor	AQ27, GPR103, MGC149217, SP9155
Hs.302026	NM_022146	NPFFR1	Neuropeptide FF receptor 1	FLJ10751, GPR147, NPFF1, NPFF1R1, OT7T022
Hs.248122	NM_005297	MCHR1	Melanin-concentrating hormone receptor 1	GPR24, MCH1R, MGC32129, SLC1
Hs.683430	NM_138964	PROKR1	Prokineticin receptor 1	GPR73, GPR73a, PKR1, ZAQ
Hs.375029	NM_144773	PROKR2	Prokineticin receptor 2	GPR73L1, GPR73b, GPRg2, KAL3, PKR2, dJ680N4.3
Hs.99231	NM_053036	NPFFR2	Neuropeptide FF receptor 2	GPR74, HLWAR77, NPFF2, NPGPR
Hs.272385	NM_016540	GPR83	G protein-coupled receptor 83	GIR, GPR72
Hs.519693	NM_000827	GRIA1	Glutamate receptor, ionotropic, AMPA 1	GLUH1, GLUR1, GLURA, GluA1, HBGR1, MGC133252
Hs.558334	NM_007327	GRIN1	Glutamate receptor, ionotropic, N-methyl D-aspartate 1	NMDA1, NMDAR1, NR1
Hs.567282	NM_005314	GRPR	Gastrin-releasing peptide receptor	-
Hs.151624	NM_001526	HCRTR2	Hypocretin (orexin) receptor 2	OX2R
Hs.123016	NM_000863	HTR1B	5-hydroxytryptamine (serotonin) receptor 1B	5-HT1B, 5-HT1DB, HTR1D2, HTR1DB, S12
Hs.654586	NM_000621	HTR2A	5-hydroxytryptamine (serotonin) receptor 2A	5-HT2A, HTR2
Hs.413899	NM_000869	HTR3A	5-hydroxytryptamine (serotonin) receptor 3A	5-HT-3, 5-HT3A, 5-HT3R, 5HT3R, HTR3
Hs.241377	NM_006028	HTR3B	5-hydroxytryptamine (serotonin) receptor 3B	5-HT3B
Hs.183109	NM_000240	MAOA	Monoamine oxidase A	-
Hs.654478	NM_002511	NMBR	Neuromedin B receptor	-
Hs.471619	NM_006056	NMUR1	Neuromedin U receptor 1	(FM-3), FM-3, FM3, GPC-R, GPR66, NMU1R
Hs.283093	NM_020167	NMUR2	Neuromedin U receptor 2	FM-4, FM4, NMU-R2, NMU2R, TGR-1, TGR1
Hs.519057	NM_000909	NPY1R	Neuropeptide Y receptor Y1	NPYR
Hs.37125	NM_000910	NPY2R	Neuropeptide Y receptor Y2	-
Hs.729726	NM_005169	PHOX2A	Paired-like homeobox 2a	ARIX, CFEOM2, FEOM2, MGC52227, NCAM2, PMX2A
Hs.524719	NM_005972	PPYR1	Pancreatic polypeptide receptor 1	MGC116897, NPY4-R, NPY4R, PP1, Y4
Hs.248119	NM_004248	PRLHR	Prolactin releasing hormone receptor	GPR10, GR3, MGC126539, MGC126541, PrRPR
Hs.287758	NM_021815	SLC5A7	Solute carrier family 5 (choline transporter), member 7	CHT, CHT1, MGC126299, MGC126300, hCHT
Hs.591915	NM_052918	SORCS1	Sortilin-related VPS10 domain containing receptor 1	FLJ41758, FLJ43475, FLJ44957, hSorCS
Hs.479099	NM_020777	SORCS2	Sortilin-related VPS10 domain containing receptor 2	-
Hs.248160	NM_001049	SSTR1	Somatostatin receptor 1	SRIF-2
Hs.514451	NM_001050	SSTR2	Somatostatin receptor 2	-
Hs.225995	NM_001051	SSTR3	Somatostatin receptor 3	-
Hs.673846	NM_001052	SSTR4	Somatostatin receptor 4	-
Hs.633301	NM_001058	TACR1	Tachykinin receptor 1	NK1R, NKIR, SPR, TAC1R
Hs.88372	NM_001057	TACR2	Tachykinin receptor 2	NK2R, NKNAR, SKR, TAC2R
Hs.591999	NM_004179	TPH1	Tryptophan hydroxylase 1	MGC119994, TPRH, TRPH
Hs.534255	NM_004048	B2M	Beta-2-microglobulin	-
Hs.412707	NM_000194	HPRT1	Hypoxanthine phosphoribosyltransferase 1
